# Supplementary material for: Deep attention super-resolution of brain magnetic resonance images acquired under clinical protocols
Source: Front Comput Neurosci. 2022 Aug 25;16:887633. doi: 10.3389/fncom.2022.887633 (PMC9458316; doi:10.3389/fncom.2022.887633)
Supplement: Supplementary file 2 [file Table_1.XLSX]

## Sheet: Overall_results
Protocol_no.	Patient_ID & image_resolution	cjv_FLAIR	cjv_T1W	cjv_T2W		WM_meanI_FLAIR	WM_meanI_T1W	WM_meanI_T2W	WM_medI_FLAIR	WM_medI_T1W	WM_medI_T2W	WM_varI_FLAIR	WM_varI_T1W	WM_varI_T2W		GM_meanI_FLAIR	GM_meanI_T1W	GM_meanI_T2W	GM_medI_FLAIR	GM_medI_T1W	GM_medI_T2W	GM_varI_FLAIR	GM_varI_T1W	GM_varI_T2W		CSF_meanI_FLAIR	CSF_meanI_T1W	CSF_meanI_T2W	CSF_medI_FLAIR	CSF_medI_T1W	CSF_medI_T2W	CSF_varI_FLAIR	CSF_varI_T1W	CSF_varI_T2W		CSF/WM_mean_FLAIR	CSF/WM_mean_T1W	CSF/WM_mean_T2W		GM/WM_mean_FLAIR	GM/WM_mean_T1W	GM/WM_mean_T2W		efc_FLAIR	efc_T1W	efc_T2W
2	SR_002_HiRes	0.172351	0.138179	0.446841		66.7361	240.209	80.4192	67	241	79	111.12	547.197	836.391		74.0694	178.491	118.233	75	180	104	188.418	1187.72	3581.49		35.4382	72.5665	330.85	33	69	332	180.995	408.227	3237.96		0.531019	0.302097	4.11407		1.10988	0.743065	1.47021		-782520	-709041	-672733
2	SR_009_HiRes	0.132043	0.13201	0.343747		61.4479	192.739	65.8036	61	192	65	49.8575	266.859	155.797		69.7397	144.63	91.362	70	145	82	105.296	795.257	1725.84		23.7955	55.1171	279.117	21	52	275	164.19	330.447	1820.33		0.387247	0.285968	4.24167		1.13494	0.750394	1.3884		-662952	-639131	-568482
2	SR_014_HiRes	0.12588	0.134804	0.350835		61.6237	196.545	64.3565	61	196	64	52.3419	305.149	204.168		68.4021	144.148	87.3146	69	144	78	83.4086	809.879	1514.98		25.5728	57.8857	255.42	24	56	252	146.759	331.762	1781.81		0.414983	0.294516	3.96883		1.11	0.733409	1.35673		-704712	-665583	-647788
2	SR_035_HiRes	0.15512	0.137276	0.372413		68.0628	208.153	72.7753	68	208	72	67.0169	333.187	194.451		72.1565	151.347	98.2416	74	152	85	183.992	967.046	2474.5		28.3215	64.625	295.674	26	62	293	205.3	406.669	1931.17		0.416109	0.310468	4.06284		1.06015	0.727092	1.34993		-668976	-677970	-583927
2	SR_038_HiRes	0.140102	0.138698	0.372981		66.6489	203.437	69.6466	67	202	69	59.256	356.593	257.313		72.7494	150.303	94.8572	74	150	84	140	910.799	2053.53		26.2759	62.3207	291.916	24	60	291	171.692	295.736	1658.63		0.394244	0.306339	4.19139		1.09153	0.738818	1.36198		-652723	-601972	-573627
1	SR_058_HiRes	0.16407	0.144041	0.354353		63.3729	207.184	71.6991	63	206	70	71.443	381.404	203.375		69.8962	148.129	100.903	71	147	89	179.91	1001.73	2199.72		29.3455	69.1482	282.009	27	66	274	249.227	609.466	2545.96		0.463061	0.333752	3.93323		1.10293	0.71496	1.40731		-680752	-635637	-571637
5	SR_059_HiRes	0.141852	0.137313	0.340972		74.9694	207.818	88.2609	75	208	88	89.0474	379.164	272.214		78.4869	158.116	112.293	80	159	99	152.067	947.112	2691.98		27.6648	64.5982	334.162	25	62	331	204.053	398.81	3006.04		0.369014	0.310841	3.78607		1.04692	0.760841	1.27228		-645956	-612347	-574243
3	SR_060_HiRes	0.146827	0.128153	0.300463		58.475	206.311	63.6412	58	207	62	56.7816	286.032	109.547		69.7037	146.722	96.4849	71	147	87	127.346	802.573	1417.19		20.7487	59.2223	290.031	18	57	282	138.197	297.482	2106		0.35483	0.287054	4.55728		1.19202	0.711167	1.51608		-753520	-726435	-712927
3	SR_061_HiRes	0.136489	0.131884	0.296505		67.6439	185.687	71.5094	67	184	70	64.1066	286.481	138.878		70.289	141.397	91.1003	71	141	81	117.064	687.042	1327.14		22.4707	55.709	265.207	20	54	262	110.779	216.947	1666.81		0.332191	0.300015	3.70869		1.0391	0.761476	1.27396		-644942	-604815	-590391
2	SR_002_upsampled_affine	0.130112	0.146646	0.249553		2075.33	3141.37	666.462	2076.56	3160.82	654.83	36762.2	97603.8	5823.21		2151.14	2329.88	934.931	2192.91	2355.8	843.951	128292	240021	104537		910.917	1032.73	2265.54	848.439	982.791	2324.94	187083	103238	465028		0.438925	0.328751	3.39935		1.03653	0.741676	1.40283		-638221	-627641	-693462
2	SR_009_upsampled_affine	0.145821	0.148379	0.242368		2003.88	2913.28	670.544	2006.65	2904.23	661.91	51994.9	72576.2	6612.87		2117.25	2162.9	920.194	2148.93	2187.93	852.947	139071	234060	92552.2		819.297	873.99	2162.92	746.854	856.873	2255.48	191201	144794	482413		0.408854	0.300002	3.22561		1.05658	0.742427	1.37231		-560421	-541771	-606988
2	SR_014_upsampled_affine	0.159457	0.165041	0.252079		2029.52	3100.87	657.714	2017.36	3113.91	645.64	66307.4	115996	8094.46		2150.84	2238.45	902.616	2204.33	2270.84	839.689	167349	292274	92025.1		887.471	936.966	2010.68	852.46	943.044	2134.54	209623	170253	564204		0.437281	0.302162	3.05708		1.05978	0.721878	1.37235		-579803	-575644	-669367
2	SR_035_upsampled_affine	0.159942	0.156004	0.264824		2019.81	2844.61	688.802	2005.42	2841.81	672.811	51286.9	74851.3	7929.03		2041.44	2029	959.954	2116.52	2063.3	873.403	179013	236889	120815		1005.08	980.406	2215.02	970.715	948.089	2211.18	184027	110951	327179		0.497612	0.344654	3.21576		1.01071	0.71328	1.39366		-571746	-584371	-632205
2	SR_038_upsampled_affine	0.128168	0.141054	0.241092		1980.65	3130.06	656.192	1976.34	3123.1	644.423	33472.5	69408.8	5341.91		2090.02	2309.31	909.509	2147.83	2330.37	830.679	114766	253802	92652.6		921.636	1022.39	2213.64	891.691	1011.2	2289.42	177643	135214	488524		0.465321	0.326637	3.37346		1.05522	0.737786	1.38604		-577488	-525940	-602981
1	SR_058_upsampled_affine	0.132344	0.138959	0.286198		1635.67	2369.14	677.411	1624.05	2379.58	658.921	26571.6	48899.6	14979.1		1769.87	1864.43	965.142	1809.54	1916.08	874.348	82767.2	134807	120899		911.218	962.427	2205.18	841.443	892.313	2205.61	177448	127745	335475		0.557092	0.406234	3.25531		1.08205	0.786964	1.42475		-619362	-680847	-643127
5	SR_059_upsampled_affine	0.149109	0.171148	0.262555		1753.7	2231.11	750.199	1760.23	2277.41	724.68	42786.6	75497.8	22389.2		1775.62	1931.01	929.611	1820.63	2028.78	842.08	102019	191467	84920.8		1208.55	1305.72	2007.24	1236.45	1298.22	1970.33	211763	180592	495074		0.689145	0.585231	2.67561		1.0125	0.865493	1.23915		-663719	-682614	-651994
3	SR_060_upsampled_affine	0.157599	0.169649	0.29396		1786.66	2687.76	637.875	1762.3	2698.52	620.066	39608.2	71250.2	11316.4		1921.25	1843.55	1064.31	1967.19	1845.66	959.48	148490	251810	155232		644.844	726.807	2375.91	547.11	663.929	2353.92	131222	86549.5	278199		0.360923	0.270413	3.72472		1.07533	0.685906	1.66852		-753912	-724395	-777922
3	SR_061_upsampled_affine	0.162497	0.193686	0.333597		1844.93	2572.99	719.649	1812.15	2581.2	684.744	46841.7	114950	24660.2		1821.41	1857.33	1088.51	1885.1	1895.27	936.29	143898	269412	199061		746.951	787.488	2308.08	638.463	695.683	2346.59	166171	125009	347616		0.404867	0.306059	3.20723		0.987255	0.721857	1.51256		-630098	-609543	-622290
2	SR_002_upsampled_rigid	0.294296	0.277575	0.372255		2094.59	3042.21	643.48	2140.44	3107.99	641.008	121654	242028	12016.7		1906.42	2003.1	771.086	2200.12	2267.65	775.336	686726	825351	173854		740.999	788.844	1706.56	687.941	886.313	2061.21	322386	265665	1.18752e+06		0.353768	0.2593	2.65208		0.910162	0.658436	1.19831		-557420	-502964	-589080
2	SR_009_upsampled_rigid	0.185347	0.171328	0.265935		1940.95	2961.52	642.683	1932.3	2958.79	635.408	64793.9	80764.1	6674.83		2035.71	2154.46	872.461	2103.44	2219.91	823.625	232822	350842	103189		724.217	813.158	1951.87	664.878	826.618	2172.78	231240	203461	801176		0.373124	0.274574	3.03706		1.04882	0.727485	1.35753		-551376	-507474	-583809
2	SR_014_upsampled_rigid	0.248969	0.239137	0.317913		1993.57	3013.12	643.158	2002.54	3065.22	641.131	116273	218409	13178.8		2009.12	2089.41	807.563	2187.85	2241.94	793.205	429755	566799	119996		707.299	733.082	1531.95	702.549	823.238	1878.86	325448	299011	1.14305e+06		0.35479	0.243297	2.38192		1.0078	0.693437	1.25562		-592721	-502115	-602908
2	SR_035_upsampled_rigid	0.20788	0.190998	0.291443		1952	2833.75	650.557	1929.05	2832.54	636.539	56799.5	78574.4	7187.55		1936.73	1943.85	844.987	2082.06	2042.56	798.689	324974	399680	123261		956.035	908.931	1942.55	952.364	912.986	2043.97	234703	161668	550770		0.489772	0.320752	2.98598		0.992178	0.685963	1.29887		-591658	-536695	-600713
2	SR_038_upsampled_rigid	0.154389	0.154486	0.25436		2029.25	3104.94	663.476	2037.11	3089.39	651.654	47240.1	73598.4	6170.96		2113.25	2267.63	910.504	2185.81	2307.04	841.953	178259	312140	103556		902.58	990.544	2172.86	885.126	1010.11	2320.5	216544	174793	663946		0.444785	0.319022	3.27496		1.04139	0.73033	1.37232		-588246	-514495	-588711
1	SR_058_upsampled_rigid	0.152851	0.13035	0.289288		1632	2227.5	624.311	1608.66	2241.76	605.212	39612	29731.7	13273.2		1826.62	1737.8	900.735	1870.03	1794.33	812.683	108652	118645	106255		904.412	831.51	2098.76	816.787	760.14	2064.28	221156	118928	368915		0.554173	0.373293	3.36172		1.11925	0.780156	1.44277		-600629	-689538	-626300
5	SR_059_upsampled_rigid	0.160106	0.173165	0.269461		1799.72	1828	680.152	1804.79	1864.62	664.889	46304	49198.4	16114.6		1850.82	1551.05	836.311	1913.57	1635.64	763.229	136373	132006	79345.4		1222.93	958.028	1853.7	1227.27	934.906	1838.57	259126	121504	486123		0.679511	0.524086	2.72542		1.02839	0.848498	1.2296		-638029	-700936	-631542
3	SR_060_upsampled_rigid	0.161134	0.168752	0.303737		1660.09	2656.12	634.019	1625.76	2665.34	610.231	38160.4	67901.3	13284.8		1842.45	1811.64	1056.88	1883.4	1820.91	942.817	136183	243410	158666		600.828	665.989	2386.36	502.013	599.777	2372.1	119202	84291.5	283327		0.361926	0.250738	3.76386		1.10985	0.682064	1.66696		-737410	-729741	-774081
3	SR_061_upsampled_rigid	0.169238	0.193494	0.34974		1719.54	2407.12	707.939	1694.94	2416.07	670.97	43603	100309	27556.7		1706.8	1741.01	1059.54	1772.14	1783.91	905.124	137681	236117	204444		687.926	719.998	2266.62	573.297	624.652	2303.31	141554	113263	367241		0.400064	0.299112	3.20171		0.99259	0.723274	1.49665		-623416	-625561	-618211
2	SR_002_interpol_spline	0.213243	0.246021	0.2752		210.914	638.084	459.043	211.916	652.65	438.332	906.044	11706.7	10029.7		193.313	412.977	630.799	204.97	420.804	592.329	3146.96	22615.7	39910.6		75.0089	105.05	1037.82	56.1171	102.735	1077.04	4286.49	7084.02	62907.2		0.355638	0.164634	2.26083		0.916548	0.647214	1.37416		-679184	-634269	-780103
2	SR_009_interpol_spline	0.163039	0.200111	0.239129		214.085	681.973	451.488	213.527	691.806	437.922	576.825	8904.28	6699.77		204.335	459.294	623.097	211.848	457.105	581.918	1953.76	17960.7	30664.1		64.8987	130.524	1140.52	49.5716	125.152	1142.19	4210.93	11729.9	71438.1		0.303145	0.191392	2.52614		0.954458	0.673478	1.3801		-604594	-597907	-676934
2	SR_014_interpol_spline	0.162161	0.233199	0.226541		198.193	563.789	419.204	197.863	570.183	404.082	442.742	9576.27	5991.44		184.172	376.879	569.914	192.079	376.643	543.994	1677.97	14763.2	21512.5		73.7251	122.105	918.918	65.6575	111.833	915.351	3837.79	9708.12	46591.5		0.371986	0.21658	2.19206		0.929253	0.668476	1.35952		-679466	-666354	-767431
2	SR_035_interpol_spline	0.182899	0.196411	0.232167		243.045	754.018	493.739	242.125	770.778	480.948	918.997	12739.2	7362.37		219.287	524.011	673.973	230.582	525.334	642.918	2942.51	19085.6	34336		114.243	206.603	1086.25	116.729	195.637	1066.37	5766.21	11435.6	79737.4		0.470048	0.274002	2.20006		0.90225	0.694958	1.36504		-660107	-655526	-692341
2	SR_038_interpol_spline	0.24917	0.211838	0.242967		231.627	662.629	462.828	231.426	666.802	452.291	1285.83	10840	7981.95		195.41	448.773	616.714	216.365	452.245	580.966	4976.72	17245.4	29912.1		82.1126	132.881	1035.02	66.831	129.669	1027.87	6121.39	8518.2	65941.1		0.354504	0.200535	2.2363		0.84364	0.677261	1.33249		-575534	-580837	-676487
1	SR_058_interpol_spline	0.133424	0.13762	0.245359		1129.37	740.075	520.195	1115.43	750.847	499.813	13416.6	3369.42	9716.03		1205.82	594.346	728.767	1229	615.142	686.253	38314.3	15774.5	43211.7		790.754	364.699	1318.92	794.149	393.698	1329.04	66197.9	33356.5	113953		0.700174	0.492786	2.53544		1.0677	0.803088	1.40095		-700015	-680488	-669030
5	SR_059_interpol_spline	0.127624	0.341712	0.194118		320.265	292.669	345.36	322.691	311.612	336.783	1013.42	6630.32	2885.64		304.007	275.806	420.167	313.74	294.442	400.173	2288.44	12730.2	9002.97		136.355	246.574	707.656	133.737	275.281	719.025	7819.19	11232.4	23229.9		0.425758	0.842499	2.04904		0.949235	0.942382	1.21661		-619360	-631048	-684460
3	SR_060_interpol_spline	0.221206	0.223862	0.255718		111.791	340.486	290.727	108.537	342.391	275.164	303.134	1389.07	4434.93		132.591	218.684	430.489	139.758	228.091	410.791	1343.07	7727.58	13884.4		23.7356	45.7583	855.722	10.1447	40.2038	858.046	1023.81	2230	40266.8		0.212322	0.134391	2.94339		1.18606	0.642272	1.48073		-726091	-707453	-804368
3	SR_061_interpol_spline	0.539695	0.615069	0.241567		99.0348	198.469	322.172	112.434	222.015	305.242	2298.26	10739.6	4410.51		85.6045	156.696	423.659	101.974	174.494	400.806	2673.79	13183.3	12940.5		80.6636	145.967	729.386	95.0961	156.397	732.633	3076.12	13481.5	28369.3		0.814498	0.735468	2.26396		0.864388	0.789523	1.31501		-545490	-475568	-668311
2	SR_002_interpol_sinc	0.213536	0.247107	0.275737		211.15	639.124	458.517	212.137	653.589	437.51	908.486	11796.1	10022.9		193.564	413.277	630.991	205.28	421.175	591.972	3167.44	22935.7	40121.1		74.7923	103.821	1039.34	55.6578	101.493	1078.5	4327.46	7094.37	63305.4		0.354214	0.162443	2.26676		0.916713	0.64663	1.37616		-677758	-632833	-779262
2	SR_009_interpol_sinc	0.163188	0.201177	0.239204		214.219	682.911	450.988	213.645	692.688	437.377	576.804	8971.96	6644.69		204.596	459.446	623.252	212.176	457.213	581.871	1965.05	18250.7	30781.8		64.7159	129.206	1142.53	49.1908	123.501	1144.18	4237.24	11756.6	71796.7		0.302102	0.189199	2.5334		0.95508	0.672775	1.38197		-603313	-596605	-676655
2	SR_014_interpol_sinc	0.162352	0.234419	0.226705		198.312	564.505	418.87	197.965	570.877	403.59	443.111	9656.09	5972.81		184.4	376.987	570.091	192.355	376.693	543.962	1687.86	14991.1	21584.9		73.5782	121.056	920.397	65.2562	110.457	916.59	3867.13	9774.68	46825		0.371023	0.214446	2.19733		0.929851	0.667819	1.36102		-680539	-664827	-766650
2	SR_035_interpol_sinc	0.183398	0.197445	0.232358		243.213	755.018	493.346	242.311	771.698	480.279	926.707	12832.4	7311.08		219.548	524.314	674.548	230.892	525.617	643.142	2962.38	19409.5	34545.7		114.113	204.593	1088.84	116.391	193.351	1069.08	5811.64	11575.3	80405.4		0.469188	0.270978	2.20704		0.9027	0.69444	1.36729		-659406	-653093	-691583
2	SR_038_interpol_sinc	0.249578	0.212868	0.243058		231.798	663.67	462.431	231.626	667.776	451.791	1290.29	10937.7	7934.58		195.635	449.084	616.759	216.695	452.568	580.722	5006.55	17499.6	30008.5		81.9526	131.068	1036.74	66.2913	127.66	1029.63	6165.78	8548.61	66240		0.353552	0.19749	2.24194		0.843987	0.676668	1.33373		-574454	-580242	-675706
1	SR_058_interpol_sinc	0.133473	0.137585	0.245196		1129.83	740.429	519.816	1115.6	751.09	498.716	13371.5	3365.68	9639.75		1207.5	594.543	729.152	1230.64	615.208	685.855	38547.5	15789.8	43288.5		790.82	364.48	1321.5	794.252	393.478	1332.14	66648.2	33417.7	114081		0.699946	0.492255	2.54225		1.06874	0.802971	1.40271		-700050	-680200	-675913
5	SR_059_interpol_sinc	0.127887	0.341874	0.193669		320.52	292.807	345.176	322.975	311.775	336.203	1017.21	6663.75	2844.45		304.452	276.005	420.086	314.27	294.529	399.622	2307.09	12730.6	9001.16		135.979	246.695	708.836	133.265	275.575	720.666	7916.71	11210.8	23367		0.424244	0.842517	2.05355		0.94987	0.942615	1.21702		-618301	-630484	-683383
3	SR_060_interpol_sinc	0.222423	0.224584	0.256949		111.706	340.825	290.16	108.429	342.636	274.362	306.237	1397.97	4468.4		132.789	218.709	430.564	140.053	228.161	410.632	1360.26	7792.07	14005.1		23.3258	45.1249	858.325	9.64505	39.2037	860.95	1030.48	2228.08	40483		0.208814	0.132399	2.95811		1.18873	0.641704	1.48389		-723927	-706273	-814162
3	SR_061_interpol_sinc	0.542385	0.617311	0.24287		99.0394	198.474	321.8	112.478	222.182	304.431	2322.41	10830	4438.96		85.609	156.71	423.729	102.007	174.447	400.318	2699.74	13269.1	13096.7		80.6633	145.965	731.062	95.0935	156.259	734.52	3101.08	13557.5	28699.4		0.814456	0.735437	2.27179		0.864393	0.789578	1.31675		-543875	-473563	-668208
2	SR_002_interpol_trilinear	0.177527	0.236131	0.255945		208.955	632.133	473.982	209	646.605	452	696.646	10848	9505.4		193.302	410.815	631.814	201	415.825	599	2026.57	20197.7	34420.1		92.1846	113.305	1004.01	80	110.845	1038	3102.91	6940.98	54235.8		0.441171	0.179243	2.11825		0.925093	0.649888	1.33299		-783316	-645269	-801346
2	SR_009_interpol_trilinear	0.142582	0.19188	0.22639		212.588	675.87	463.8	212	686.742	449	488.893	8420.25	6595.82		202.436	458.232	623.9	208	454.191	586	1373.73	15838.1	27234.7		90.954	141.616	1092.36	82	137.46	1090	2850.34	11524.1	64042.3		0.427842	0.209532	2.35524		0.952247	0.677988	1.34519		-679893	-610352	-684904
2	SR_014_interpol_trilinear	0.131032	0.223239	0.213939		196.84	559.745	427.824	196	566.516	412	345.57	8906.38	5849.15		184.071	375.763	569.814	189	374.591	548	981.059	13102.9	18756.3		97.6062	129.782	881.529	94	123.247	876	2449.01	8960.26	40475.5		0.495867	0.23186	2.0605		0.935135	0.671313	1.33189		-775877	-678737	-778609
2	SR_035_interpol_trilinear	0.156482	0.188721	0.21489		241.194	747.575	504.105	240	765.201	491	776.523	12069.1	6811.18		218.59	521.428	670.627	227	520.441	645	1943.21	16803.5	28868.7		128.193	223.957	1035.98	130	218.979	1016	4047.57	10216.7	67593.2		0.531496	0.299578	2.05508		0.906287	0.697493	1.33033		-708652	-666076	-711030
2	SR_038_interpol_trilinear	0.165238	0.203021	0.229178		230.704	655.885	475.53	229	660.255	464	926.842	10050.9	7765.66		207.24	446.534	617.61	215	448.35	585	1757.35	15267	26373.9		116.661	147.21	993.892	113	146.328	985	3849.92	8534.2	57734.6		0.505674	0.224445	2.09007		0.898298	0.680811	1.29878		-667546	-601556	-688840
1	SR_058_interpol_trilinear	0.124644	0.615046	0.221329		1133.09	792.218	532.835	1119.13	659.569	510.411	10796.5	219578	8324.48		1186.6	848.458	723.219	1211.83	703.221	684.774	34310.1	292141	34880.2		803.251	772.076	1249.8	799.351	686.511	1255.3	57604.3	197991	98429		0.708903	0.974574	2.34556		1.04723	1.07099	1.3573		-701843	-584420	-685898
5	SR_059_interpol_trilinear	0.116403	0.664638	0.171572		316.856	430.66	354.401	320	406.238	344	861.597	68081.5	2454.26		298.893	401.187	420.734	308	388.837	403	1791.15	85236	6964.03		149.56	313.505	680.389	147	306.49	688	6170.02	87420.4	19848.3		0.472011	0.727963	1.91983		0.943308	0.931562	1.18717		-644270	-466617	-690403
3	SR_060_interpol_trilinear	0.175175	0.215788	0.235663		111.853	338.4	300.453	109	340.944	284	260.726	1266.16	4345.76		134.1	218.669	429.926	138	228.467	413	725.642	7161.5	11278.5		31.5002	50.6708	814.11	22	47.87	814	835.142	2307.1	36014.4		0.281621	0.149736	2.70961		1.19889	0.646185	1.43093		-770224	-703551	-828492
3	SR_061_interpol_trilinear	0.199615	0.597561	0.218975		115.179	191.715	332.395	113	212.97	314	296.17	9930.5	4087.22		114.96	162.164	425.923	120	182.661	406	825.384	12502	10428.8		31.1533	139.139	698.714	22	147.625	698	769.805	13917.3	25308.8		0.270477	0.72576	2.10206		0.998095	0.845861	1.28138		-589866	-500577	-678226

## Sheet: Data_Dictionary
Variable	Content
Protocol_no.	Protocol number in terms of spatial resolution and image acquisition orientation
Patient_ID & image_resolution	Patient study ID and image type: high resolution (target), interpolated, or upsampled
cjv_FLAIR	Coefficient of Joint Variation for FLAIR sequence
cjv_T1W	Coefficient of Joint Variation for the T1-weighted sequence
cjv_T2W	Coefficient of Joint Variation for the T2-weighted sequence
WM_meanI_FLAIR	Mean intensity value of the normal-appearing white matter in FLAIR
WM_meanI_T1W	Mean intensity value of the normal-appearing white matter in T1-weighted
WM_meanI_T2W	Mean intensity value of the normal-appearing white matter in T2-weighted
WM_medI_FLAIR	Median intensity value of the normal-appearing white matter in FLAIR
WM_medI_T1W	Median intensity value of the normal-appearing white matter in T1-weighted
WM_medI_T2W	Median intensity value of the normal-appearing white matter in T2-weighted
WM_varI_FLAIR	Variance in the intensity value of the normal-appearing white matter in FLAIR
WM_varI_T1W	Variance in the intensity value of the normal-appearing white matter in T1-weighted
WM_varI_T2W	Variance in the intensity value of the normal-appearing white matter in T2-weighted
GM_meanI_FLAIR	Mean intensity value of the normal-appearing grey matter in FLAIR
GM_meanI_T1W	Mean intensity value of the normal-appearing grey matter in T1-weighted
GM_meanI_T2W	Mean intensity value of the normal-appearing grey matter in T2-weighted
GM_medI_FLAIR	Median intensity value of the normal-appearing grey matter in FLAIR
GM_medI_T1W	Median intensity value of the normal-appearing grey matter in T1-weighted
GM_medI_T2W	Median intensity value of the normal-appearing grey matter in T2-weighted
GM_varI_FLAIR	Variance in the intensity value of the normal-appearing grey matter in FLAIR
GM_varI_T1W	Variance in the intensity value of the normal-appearing grey matter in T1-weighted
GM_varI_T2W	Variance in the intensity value of the normal-appearing grey matter in T2-weighted
CSF_meanI_FLAIR	Mean intensity value of the cerebrospinal fluid in FLAIR
CSF_meanI_T1W	Mean intensity value of the cerebrospinal fluid in T1-weighted
CSF_meanI_T2W	Mean intensity value of the cerebrospinal fluid in T2-weighted
CSF_medI_FLAIR	Median intensity value of the cerebrospinal fluid in FLAIR
CSF_medI_T1W	Median intensity value of the cerebrospinal fluid in T1-weighted
CSF_medI_T2W	Median intensity value of the cerebrospinal fluid in T2-weighted
CSF_varI_FLAIR	Variance in the intensity value of the cerebrospinal fluid in FLAIR
CSF_varI_T1W	Variance in the intensity value of the cerebrospinal fluid in T1-weighted
CSF_varI_T2W	Variance in the intensity value of the cerebrospinal fluid in T2-weighted
CSF/WM_mean_FLAIR	Ratio of the mean intensity of the CSF with respect to the normal-appearing white matter in FLAIR
CSF/WM_mean_T1W	Ratio of the mean intensity of the CSF with respect to the normal-appearing white matter in T1-weighted
CSF/WM_mean_T2W	Ratio of the mean intensity of the CSF with respect to the normal-appearing white matter in T2-weighted
GM/WM_mean_FLAIR	Ratio of the mean intensity of the grey with respect to the white matter in FLAIR
GM/WM_mean_T1W	Ratio of the mean intensity of the grey with respect to the white matter in T1-weighted
GM/WM_mean_T2W	Ratio of the mean intensity of the grey with respect to the white matter in T2-weighted
efc_FLAIR	Entropy focus criterion for FLAIR
efc_T1W	Entropy focus criterion for T1-weighted
efc_T2W	Entropy focus criterion for T2-weighted

## Sheet: For_Table_Protocols_1_3&5
	cjv_FLAIR	cjv_T1W	cjv_T2W	CJV_ave	CJV Mean_error	Mean_error_per_protocol		CSF/WM_mean_FLAIR	CSF/WM_mean_T1W	CSF/WM_mean_T2W	CSF/WM_ave	CSF/WM Mean_error	Mean_error_per_protocol		GM/WM_mean_FLAIR	GM/WM_mean_T1W	GM/WM_mean_T2W	GM/WM_ave	GM/WM Mean_error	Mean_error_per_protocol		efc_FLAIR	efc_T1W	efc_T2W	EFC_ave	EFC Mean_error	Mean_error_per_protocol
SR_058_HiRes	0.16407	0.144041	0.354353	0.220821				0.463061	0.333752	3.93323	1.57668				1.10293	0.71496	1.40731	1.07507				-680752	-635637	-571637	-629342
SR_059_HiRes	0.141852	0.137313	0.340972	0.206712				0.369014	0.310841	3.78607	1.48864				1.04692	0.760841	1.27228	1.02668				-645956	-612347	-574243	-610849
SR_060_HiRes	0.146827	0.128153	0.300463	0.191814				0.35483	0.287054	4.55728	1.73306				1.19202	0.711167	1.51608	1.13976				-753520	-726435	-712927	-730960
SR_061_HiRes	0.136489	0.131884	0.296505	0.188293				0.332191	0.300015	3.70869	1.44697				1.0391	0.761476	1.27396	1.02485				-644942	-604815	-590391	-613383
SR_058_upsampled_affine	0.132344	0.138959	0.286198	0.185834	0.0349877			0.557092	0.406234	3.25531	1.40621	0.170471			1.08205	0.786964	1.42475	1.09792	-0.0228516			-619362	-680847	-643127	-647779	18436.8
SR_059_upsampled_affine	0.149109	0.171148	0.262555	0.194271	0.0124417			0.689145	0.585231	2.67561	1.31666	0.171978			1.0125	0.865493	1.23915	1.03905	-0.0123687			-663719	-682614	-651994	-666109	55260
SR_060_upsampled_affine	0.157599	0.169649	0.29396	0.207069	-0.015255	-0.0284445		0.360923	0.270413	3.72472	1.45202	0.281035	0.210975		1.07533	0.685906	1.66852	1.14325	-0.00349647	-0.0262703		-753912	-724395	-777922	-752076	21116	14188.4
SR_061_upsampled_affine	0.162497	0.193686	0.333597	0.229927	-0.041634			0.404867	0.306059	3.20723	1.30605	0.140914			0.987255	0.721857	1.51256	1.07389	-0.0490441			-630098	-609543	-622290	-620644	7260.86
SR_058_upsampled_rigid	0.152851	0.13035	0.289288	0.19083	0.0299917			0.554173	0.373293	3.36172	1.42973	0.146954			1.11925	0.780156	1.44277	1.11406	-0.038988			-600629	-689538	-626300	-638822	9480.28
SR_059_upsampled_rigid	0.160106	0.173165	0.269461	0.200911	0.00580167			0.679511	0.524086	2.72542	1.30967	0.178971			1.02839	0.848498	1.2296	1.0355	-0.00881536			-638029	-700936	-631542	-656836	45987
SR_060_upsampled_rigid	0.161134	0.168752	0.303737	0.211208	-0.0193933	-0.0342957		0.361926	0.250738	3.76386	1.45884	0.274215	0.210443		1.10985	0.682064	1.66696	1.15296	-0.0132017	-0.0295959		-737410	-729741	-774081	-747077	16117	12565
SR_061_upsampled_rigid	0.169238	0.193494	0.34974	0.237491	-0.049198			0.400064	0.299112	3.20171	1.30029	0.146672			0.99259	0.723274	1.49665	1.07084	-0.04599			-623416	-625561	-618211	-622396	9013.02
SR_058_interpol_spline	0.133424	0.13762	0.245359	0.172134	0.048687			0.700174	0.492786	2.53544	1.2428	0.333881			1.0677	0.803088	1.40095	1.09058	-0.0155106			-700015	-680488	-669030	-683178	53835.9
SR_059_interpol_spline	0.127624	0.341712	0.194118	0.221151	-0.014439			0.425758	0.842499	2.04904	1.10577	0.382876			0.949235	0.942382	1.21661	1.03607	-0.00939382			-619360	-631048	-684460	-644956	34107.5
SR_060_interpol_spline	0.221206	0.223862	0.255718	0.233595	-0.041781	-0.159466		0.212322	0.134391	2.94339	1.0967	0.636354	0.406006		1.18606	0.642272	1.48073	1.10302	0.0367338	0.0359707		-726091	-707453	-804368	-745971	15010.4	-17624.8
SR_061_interpol_spline	0.539695	0.615069	0.241567	0.465444	-0.277151			0.814498	0.735468	2.26396	1.27131	0.175657			0.864388	0.789523	1.31501	0.989639	0.0352076			-545490	-475568	-668311	-563123	-50259.9
SR_058_interpol_sinc	0.133473	0.137585	0.245196	0.172085	0.0487367			0.699946	0.492255	2.54225	1.24482	0.331865			1.06874	0.802971	1.40271	1.09148	-0.0164064			-700050	-680200	-675913	-685388	56045.9
SR_059_interpol_sinc	0.127887	0.341874	0.193669	0.221143	-0.014431			0.424244	0.842517	2.05355	1.10677	0.381872			0.94987	0.942615	1.21702	1.0365	-0.00982125			-618301	-630484	-683383	-644056	33207.4
SR_060_interpol_sinc	0.222423	0.224584	0.256949	0.234652	-0.0428377	-0.161033		0.208814	0.132399	2.95811	1.09977	0.633282	0.403177		1.18873	0.641704	1.48389	1.10477	0.0349832	0.0347957		-723927	-706273	-814162	-748120	17160	-17170.4
SR_061_interpol_sinc	0.542385	0.617311	0.24287	0.467522	-0.279229			0.814456	0.735437	2.27179	1.2739	0.173071			0.864393	0.789578	1.31675	0.990239	0.0346082			-543875	-473563	-668208	-561882	-51500.7
SR_058_interpol_trilinear	0.124644	0.615046	0.221329	0.32034	-0.0995183			0.708903	0.974574	2.34556	1.34301	0.233671			1.04723	1.07099	1.3573	1.15851	-0.0834372			-701843	-584420	-685898	-657387	28045.1
SR_059_interpol_trilinear	0.116403	0.664638	0.171572	0.317538	-0.110825			0.472011	0.727963	1.91983	1.03993	0.448707			0.943308	0.931562	1.18717	1.02068	0.00600055			-644270	-466617	-690403	-600430	-10418.4
SR_060_interpol_trilinear	0.175175	0.215788	0.235663	0.208875	-0.017061	-0.0837427		0.281621	0.149736	2.70961	1.04699	0.686065	0.550133		1.19889	0.646185	1.43093	1.092	0.047754	0.0154117		-770224	-703551	-828492	-767423	36462.3	6317.88
SR_061_interpol_trilinear	0.199615	0.597561	0.218975	0.338717	-0.150424			0.270477	0.72576	2.10206	1.03277	0.4142			0.998095	0.845861	1.28138	1.04178	-0.0169307			-589866	-500577	-678226	-589556	-23826.5

## Sheet: Protocols_1_3_&_5
	CJV Mean_error		CSF/WM Mean_error		GM/WM Mean_error		EFC Mean_error
Protocol_1_upsampled_affine	0.0349877		0.170471		-0.0228516		18436.8
Protocol_5_upsampled_affine	0.0124417		0.171978		-0.0123687		55260
Protocol_3_upsampled_affine	-0.0284445		0.210975		-0.0262703		14188.4
Protocol_1_upsampled_rigid	0.0299917		0.146954		-0.038988		9480.28
Protocol_5_upsampled_rigid	0.00580167		0.178971		-0.00881536		45987
Protocol_3_upsampled_rigid	-0.0342957		0.210443		-0.0295959		12565
Protocol_1_interpol_spline	0.048687		0.333881		-0.0155106		53835.9
Protocol_5_interpol_spline	-0.014439		0.382876		-0.00939382		34107.5
Protocol_3_interpol_spline	-0.159466		0.406006		0.0359707		-17624.8
Protocol_1_interpol_sinc	0.0487367		0.331865		-0.0164064		56045.9
Protocol_5_interpol_sinc	-0.014431		0.381872		-0.00982125		33207.4
Protocol_3_interpol_sinc	-0.161033		0.403177		0.0347957		-17170.4
Protocol_1_interpol_trilinear	-0.0995183		0.233671		-0.0834372		28045.1
Protocol_5_interpol_trilinear	-0.110825		0.448707		0.00600055		-10418.4
Protocol_3_interpol_trilinear	-0.0837427		0.550133		0.0154117		6317.88

## Sheet: CSF_WM_mean_I_ratio_Protocol_2 
Group	Image	CSF/WM_mean_FLAIR	CSF/WM_mean_T1W	CSF/WM_mean_T2W
HiRes	SR_002	0.531019	0.302097	4.11407
	SR_009	0.387247	0.285968	4.24167
	SR_014	0.414983	0.294516	3.96883
	SR_035	0.416109	0.310468	4.06284
	SR_038	0.394244	0.306339	4.19139
Upsampled_affine	SR_002	0.438925	0.328751	3.39935
	SR_009	0.408854	0.300002	3.22561
	SR_014	0.437281	0.302162	3.05708
	SR_035	0.497612	0.344654	3.21576
	SR_038	0.465321	0.326637	3.37346
Upsampled_rigid	SR_002	0.353768	0.2593	2.65208
	SR_009	0.373124	0.274574	3.03706
	SR_014	0.35479	0.243297	2.38192
	SR_035	0.489772	0.320752	2.98598
	SR_038	0.444785	0.319022	3.27496
Interpolated_spline	SR_002	0.355638	0.164634	2.26083
	SR_009	0.303145	0.191392	2.52614
	SR_014	0.371986	0.21658	2.19206
	SR_035	0.470048	0.274002	2.20006
	SR_038	0.354504	0.200535	2.2363
Interpolated_sinc	SR_002	0.354214	0.162443	2.26676
	SR_009	0.302102	0.189199	2.5334
	SR_014	0.371023	0.214446	2.19733
	SR_035	0.469188	0.270978	2.20704
	SR_038	0.353552	0.19749	2.24194
Interpolated_trilinear	SR_002	0.441171	0.179243	2.11825
	SR_009	0.427842	0.209532	2.35524
	SR_014	0.495867	0.23186	2.0605
	SR_035	0.531496	0.299578	2.05508
	SR_038	0.505674	0.224445	2.09007

## Sheet: GM_WM_mean_I_ratio_Protocol_2
Group	Image	GM/WM_mean_FLAIR	GM/WM_mean_T1W	GM/WM_mean_T2W
HiRes	SR_002	1.10988	0.743065	1.47021
	SR_009	1.13494	0.750394	1.3884
	SR_014	1.11	0.733409	1.35673
	SR_035	1.06015	0.727092	1.34993
	SR_038	1.09153	0.738818	1.36198
Upsampled_affine	SR_002	1.03653	0.741676	1.40283
	SR_009	1.05658	0.742427	1.37231
	SR_014	1.05978	0.721878	1.37235
	SR_035	1.01071	0.71328	1.39366
	SR_038	1.05522	0.737786	1.38604
Upsampled_rigid	SR_002	0.910162	0.658436	1.19831
	SR_009	1.04882	0.727485	1.35753
	SR_014	1.0078	0.693437	1.25562
	SR_035	0.992178	0.685963	1.29887
	SR_038	1.04139	0.73033	1.37232
Interpolated_spline	SR_002	0.916548	0.647214	1.37416
	SR_009	0.954458	0.673478	1.3801
	SR_014	0.929253	0.668476	1.35952
	SR_035	0.90225	0.694958	1.36504
	SR_038	0.84364	0.677261	1.33249
Interpolated_sinc	SR_002	0.916713	0.64663	1.37616
	SR_009	0.95508	0.672775	1.38197
	SR_014	0.929851	0.667819	1.36102
	SR_035	0.9027	0.69444	1.36729
	SR_038	0.843987	0.676668	1.33373
Interpolated_trilinear	SR_002	0.925093	0.649888	1.33299
	SR_009	0.952247	0.677988	1.34519
	SR_014	0.935135	0.671313	1.33189
	SR_035	0.906287	0.697493	1.33033
	SR_038	0.898298	0.680811	1.29878

## Sheet: EFC_Protocol_2
Group	Image	efc_FLAIR	efc_T1W	efc_T2W
HiRes	SR_002	782520	709041	672733
	SR_009	662952	639131	568482
	SR_014	704712	665583	647788
	SR_035	668976	677970	583927
	SR_038	652723	601972	573627
Upsampled_affine	SR_002	638221	627641	693462
	SR_009	560421	541771	606988
	SR_014	579803	575644	669367
	SR_035	571746	584371	632205
	SR_038	577488	525940	602981
Upsampled_rigid	SR_002	557420	502964	589080
	SR_009	551376	507474	583809
	SR_014	592721	502115	602908
	SR_035	591658	536695	600713
	SR_038	588246	514495	588711
Interpolated_spline	SR_002	679184	634269	780103
	SR_009	604594	597907	676934
	SR_014	679466	666354	767431
	SR_035	660107	655526	692341
	SR_038	575534	580837	676487
Interpolated_sinc	SR_002	677758	632833	779262
	SR_009	603313	596605	676655
	SR_014	680539	664827	766650
	SR_035	659406	653093	691583
	SR_038	574454	580242	675706
Interpolated_trilinear	SR_002	783316	645269	801346
	SR_009	679893	610352	684904
	SR_014	775877	678737	778609
	SR_035	708652	666076	711030
	SR_038	667546	601556	688840

## Sheet: CJV_Protocol_2
Group	Image	cjv_FLAIR	cjv_T1W	cjv_T2W
HiRes	SR_002	0.172351	0.138179	0.446841
	SR_009	0.132043	0.13201	0.343747
	SR_014	0.12588	0.134804	0.350835
	SR_035	0.15512	0.137276	0.372413
	SR_038	0.140102	0.138698	0.372981
Upsampled_affine	SR_002	0.130112	0.146646	0.249553
	SR_009	0.145821	0.148379	0.242368
	SR_014	0.159457	0.165041	0.252079
	SR_035	0.159942	0.156004	0.264824
	SR_038	0.128168	0.141054	0.241092
Upsampled_rigid	SR_002	0.294296	0.277575	0.372255
	SR_009	0.185347	0.171328	0.265935
	SR_014	0.248969	0.239137	0.317913
	SR_035	0.20788	0.190998	0.291443
	SR_038	0.154389	0.154486	0.25436
Interpolated_spline	SR_002	0.213243	0.246021	0.2752
	SR_009	0.163039	0.200111	0.239129
	SR_014	0.162161	0.233199	0.226541
	SR_035	0.182899	0.196411	0.232167
	SR_038	0.24917	0.211838	0.242967
Interpolated_sinc	SR_002	0.213536	0.247107	0.275737
	SR_009	0.163188	0.201177	0.239204
	SR_014	0.162352	0.234419	0.226705
	SR_035	0.183398	0.197445	0.232358
	SR_038	0.249578	0.212868	0.243058
Interpolated_trilinear	SR_002	0.177527	0.236131	0.255945
	SR_009	0.142582	0.19188	0.22639
	SR_014	0.131032	0.223239	0.213939
	SR_035	0.156482	0.188721	0.21489
	SR_038	0.165238	0.203021	0.229178
