# Supplementary material for: Deep attention super-resolution of brain magnetic resonance images acquired under clinical protocols
Source: Front Comput Neurosci. 2022 Aug 25;16:887633. doi: 10.3389/fncom.2022.887633 (PMC9458316; doi:10.3389/fncom.2022.887633)
Supplement: Supplementary file 3 [file Table_2.XLSX]

## Sheet: SR_Scans_details
Patient_ID	Field_Strength	Scanner_Manufacturer	Scanner_Model	T1_TE	T1_TR	T1_TI	T1_flipangle	T1_PixelBandwidth	T1_slice_thick	T1_interslice_gap	T2_TE	T2_TR	T2_flipangle	T2_PixelBandwidth	T2_slice_thick	T2_interslice_gap	FLAIR_TE	FLAIR_TR	FLAIR_TI	FLAIR_flipangle	FLAIR_PixelBandwidth	FLAIR_slice_thick	FLAIR_interslice_gap
SR_001	1.5	Siemens	Avanto	0.011	0.791	0	150	172	5	6.5	0.091	4.11	150	191	5	6	0.092	8.5	2.44	150	190	5	6
SR_002	1.5	GE	Signa_HDxt	0.002848	0.007344	0.5	8	244.141	1.8	0.900002	0.088176	6	160.145	195.312	5	6	0.153064	9	2.2	90	61.0547	5	6
SR_003	1.5	GE	Signa_HDxt	0.002856	0.00732	0.5	8	244.141	1.8	0.9	0.083808	6	160.145	195.312	5	6	0.152912	9	2.2	90	61.0547	5	6
SR_004	1.5	Siemens	Aera	0.017	0.63	0	90	150	5	6.5	0.116	4	150	365	5	6.5	0.336	5	1.8	120	590	1.05	0
SR_005	1.5	GE	Signa_HDxt	0.002832	0.0073	0.5	8	244.141	1.8	0.900001	0.084912	6	160.145	195.312	5	6	0.153292	9	2.2	90	61.0547	5	6
SR_006	1.5	Siemens	Aera	0.0089	0.5	0	90	150	5	6.5	0.085	4.03	150	190	5	6.5	0.084	8.5	2.44	150	190	5	6.5
SR_007	1.5	GE	Signa_HDxt	0.002856	0.007332	0.5	8	244.141	1.8	0.900001	0.08352	6	160.145	195.312	5	6	0.153292	9	2.2	90	61.0547	5	6
SR_008	1.5	GE	Signa_HDxt	0.002844	0.007388	0.5	8	244.141	1.8	0.9	0.087312	6	160.145	195.312	5	6	0.152912	9	2.2	90	61.0547	5	6
SR_009	1.5	GE	Signa_HDxt	0.00284	0.007436	0.5	8	244.141	1.8	0.899999	0.083424	6	160.145	195.312	5	6	0.153064	9	2.2	90	61.0547	5	6
SR_010	1.5	Siemens	SymphonyTim	0.0087	0.47	0	90	150	5	6	0.092	4.8446	150	191	5	6	0.358	6	2.2	120	592	1	0
SR_011	1.5	GE	Signa_HDxt	0.002856	0.007324	0.5	8	244.141	1.8	0.899999	0.085008	6	160.145	195.312	5	6	0.152912	9	2.2	90	61.0547	5	6
SR_012	1.5	GE	Signa_HDxt	0.00286	0.007312	0.5	8	244.141	1.8	0.900001	0.087984	6	160.145	195.312	5	6	0.152988	9	2.2	90	61.0547	5	6
SR_013	1.5	GE	Signa_HDxt	0.002868	0.007344	0.5	8	244.141	1.8	0.9	0.084528	6	160.145	195.312	5	6	0.15314	9	2.2	90	61.0547	5	6
SR_014	1.5	GE	Signa_HDxt	0.00284	0.007344	0.5	8	244.141	1.8	0.899999	0.086928	6	160.145	195.312	5	6	0.153064	9	2.2	90	61.0547	5	6
SR_015	1.5	GE	Signa_HDxt	0.002868	0.007364	0.5	8	244.141	1.8	0.899999	0.087792	6	160.145	195.312	5	6	0.153292	9	2.2	90	61.0547	5	6
SR_016	1.5	GE	Signa_HDxt	0.002968	0.007816	0.5	8	244.141	1.8	0.899999	0.087024	6	160.145	195.312	5	6	0.155344	9	2.2	90	61.0547	5	6
SR_017	1.5	GE	Signa_HDxt	0.002856	0.007332	0.5	8	244.141	1.8	0.900002	0.08808	6	160.145	195.312	5	6	0.153216	9	2.2	90	61.0547	5	6
SR_018	1.5	GE	Signa_HDxt	0.00284	0.007332	0.5	8	244.141	1.8	0.899999	0.08304	6	160.145	195.312	5	6	0.153216	9	2.2	90	61.0547	5	6
SR_019	1.5	GE	Signa_HDxt	0.002848	0.007348	0.5	8	244.141	1.8	0.899999	0.085296	6	160.145	195.312	5	6	0.15314	9	2.2	90	61.0547	5	6
SR_020	1.5	GE	Signa_HDxt	0.002848	0.007316	0.5	8	244.141	1.8	0.899998	0.084192	6	160.145	195.312	5	6	0.153292	9	2.2	90	61.0547	5	6
SR_021	1.5	GE	Signa_HDxt	0.002856	0.007332	0.5	8	244.141	1.8	0.9	0.083424	6	160.145	195.312	5	6	0.153292	9	2.2	90	61.0547	5	6
SR_022	1.5	GE	Signa_HDxt	0.00284	0.007428	0.5	8	244.141	1.8	0.899999	0.083712	6	160.145	195.312	5	6	0.15314	9	2.2	90	61.0547	5	6
SR_023	1.5	GE	Signa_HDxt	0.00284	0.007312	0.5	8	244.141	1.8	0.900002	0.086832	6	160.145	195.312	5	6	0.153292	9	2.2	90	61.0547	5	6
SR_024	1.5	GE	Signa_HDxt	0.00284	0.007368	0.5	8	244.141	1.8	0.899999	0.084288	6	160.145	195.312	5	6	0.153292	9	2.2	90	61.0547	5	6
SR_025	1.5	GE	Signa_HDxt	0.00284	0.00732	0.5	8	244.141	1.8	0.900001	0.087888	6	160.145	195.312	5	6	0.152988	9	2.2	90	61.0547	5	6
SR_026	1.5	GE	Signa_HDxt	0.00286	0.007336	0.5	8	244.141	1.8	0.900001	0.083328	6	160.145	195.312	5	6	0.15314	9	2.2	90	61.0547	5	6
SR_027	1.5	GE	Signa_HDxt	0.00284	0.007312	0.5	8	244.141	1.8	0.899999	0.090144	6	160.145	195.312	5	6	0.15314	9	2.2	90	61.0547	5	6
SR_028	1.5	Siemens	Aera	0.00324	2.2	0.9	8	160	1	0	0.116	4	150	365	5	6.5	0	0	0	0	0	0	0
SR_029	1.5	GE	Signa_HDxt	0.00284	0.007372	0.5	8	244.141	1.8	0.899999	0.088704	6	160.145	195.312	5	6	0.152912	9	2.2	90	61.0547	5	6
SR_030	1.5	GE	Signa_HDxt	0.00284	0.007372	0.5	8	244.141	1.8	0.900002	0.08856	6	160.145	195.312	5	6	0.152912	9	2.2	90	61.0547	5	6
SR_031	1.5	GE	Signa_HDxt	0.002848	0.007372	0.5	8	244.141	1.8	0.900002	0.085776	6	160.145	195.312	5	6	0.15314	9	2.2	90	61.0547	5	6
SR_032	1.5	GE	Signa_HDxt	0.002856	0.007316	0.5	8	244.141	1.8	0.900002	0.085344	6	160.145	195.312	5	6	0.153064	9	2.2	90	61.0547	5	6
SR_033	1.5	GE	Signa_HDxt	0.002844	0.007452	0.5	8	244.141	1.8	0.899999	0.083616	6	160.145	195.312	5	6	0.15276	9	2.2	90	61.0547	5	6
SR_034	1.5	Siemens	Avanto	0.00353	1.91	1.1	15	130	1	0	0.106	4	148	362	5	6.5	0.359	6	2.2	120	592	1.3	0
SR_035	1.5	GE	Signa_HDxt	0.00284	0.00734	0.5	8	244.141	1.8	0.900002	0.084144	6	160.145	195.312	5	6	0.15314	9	2.2	90	61.0547	5	6
SR_036	1.5	GE	Signa_HDxt	0.002848	0.007344	0.5	8	244.141	1.8	0.900001	0.083904	6	160.145	195.312	5	6	0.153292	9	2.2	90	61.0547	5	6
SR_037	1.5	GE	Signa_HDxt	0.002868	0.007348	0.5	8	244.141	1.8	0.900002	0.083616	6	160.145	195.312	5	6	0.153292	9	2.2	90	61.0547	5	6
SR_038	1.5	GE	Signa_HDxt	0.00284	0.007428	0.5	8	244.141	1.8	0.900002	0.084384	6	160.145	195.312	5	6	0.152988	9	2.2	90	61.0547	5	6
SR_039	1.5	GE	Signa_HDxt	0.002856	0.007344	0.5	8	244.141	1.8	0.9	0.084	6	160.145	195.312	5	6	0.15314	9	2.2	90	61.0547	5	6
SR_040	1.5	GE	Signa_HDxt	0.002868	0.007328	0.5	8	244.141	1.8	0.9	0.083328	6	160.145	195.312	5	6	0.153292	9	2.2	90	61.0547	5	6
SR_041	1.5	Philips	Ingenia_Ambition_X	0.012	0.5	0	70	162	5	6	0.107	4.72487	90	163	5	6.5	0.13	10	2.8	90	412	5	6.5
SR_042	1.5	Siemens	Aera	0.0089	0.5	0	90	150	5	6.5	0.085	4.03	150	190	5	6.5	0.084	8.5	2.44	150	190	5	6.5
SR_043	1.5	Siemens	Aera	0.00288	2.2	0.9	8	150	1.2	0	0.129	3.36	139	360	5	6	0.336	5	1.8	120	590	1.05	0
SR_044	1.5	Philips	Ingenia_Ambition_X	0.012	0.5	0	70	162	5	6	0.107	5.15441	90	163	5	6.5	0.13	10	2.8	90	412	5	6.5
SR_045	1.5	Philips	Ingenia_Ambition_X	0.012	0.5	0	70	162	5	6	0.107	5.15441	90	163	5	6.5	0.13	10	2.8	90	412	5	6.5
SR_046	1.5	Siemens	Aera	0.00324	2.2	0.9	8	160	1	0	0.116	4	150	365	5	6.5	0.336	5	1.8	120	590	1.05	0
SR_047	1.5	Philips	Ingenia_Ambition_X	0.012	0.5	0	70	162	5	6	0.107	5.15441	90	163	5	6.5	0.13	10	2.8	90	412	5	6.5
SR_048	1.5	Siemens	Aera	0.0089	0.509	0	90	150	5	6.5	0.085	4.69	150	190	5	6.5	0.084	8.5	2.44	150	190	5	6.5
SR_049	1.5	Siemens	Aera	0.00288	2.2	0.9	8	150	1.2	0	0.129	3.63	127	360	5	6	0.366	7	2.1	120	590	1.1	0
SR_050	1.5	Siemens	Aera	0.0089	0.5	0	90	150	5	6.5	0.085	4.03	150	190	5	6.5	0.084	8.5	2.44	150	190	5	6.5
SR_051	1.5	Siemens	Aera	0.00324	2.2	0.9	8	160	1	0	0.116	4	148	365	5	6.5	0.336	5	1.8	120	590	1.05	0
SR_052	1.5	Siemens	Aera	0.00288	2.2	0.9	8	150	1.2	0	0.129	3.37	139	360	5	6	0.366	7	2.1	120	590	1.1	0
SR_053	3	Philips	Ingenia	0.003016	0.006717	0	8	271	1	1	0.107584	4	90	440	4	5	0.34	4.8	1.65	90	639	1.199	0.98
SR_054	3	Philips	Ingenia	0.002949	0.006579	0	8	271	1	1	0.107584	4	90	440	4	5	0.34	4.8	1.65	90	639	1.199	0.98
SR_055	1.5	Siemens	Aera	0.0089	0.5	0	90	150	5	6.5	0.085	4.33	150	190	5	6.5	0.084	8.5	2.44	150	190	5	6.5
SR_056	3	Siemens	Prisma	0.00437	2.5	1.1	7	140	1	0	0.119	3.29	90	360	5	6	0.393	5	1.8	120	780	1	0
SR_057	1.5	Philips	Ingenia	0.003439	0.007454	0	8	217	1.1	1.1	0.11	3.6064	90	218	4	5	0.299288	4.8	1.66	90	954	1.2	0.6
SR_058	1.5	Philips	Ingenia_Ambition_X	0.012	0.5	0	70	162	5	6	0.107	5.15441	90	163	5	6.5	0.13	10	2.8	90	412	5	6.5
SR_059	1.5	Siemens	Aera	0.017	0.555	0	90	130	5	6.5	0.089	4.91	150	190	5	6.5	0.082	9	2.5	150	190	5	6.5
SR_060	1.5	Siemens	Aera	0.00324	2.2	0.9	8	160	1	0	0.116	4	150	365	5	6.5	0.336	5	1.8	120	590	1.05	0
SR_061	1.5	Siemens	Aera	0.00324	2.2	0.9	8	160	1	0	0.116	4	140	365	5	6.5	0.336	5	1.8	120	590	1.05	0
