# Supplementary material for: Deep attention super-resolution of brain magnetic resonance images acquired under clinical protocols
Source: Front Comput Neurosci. 2022 Aug 25;16:887633. doi: 10.3389/fncom.2022.887633 (PMC9458316; doi:10.3389/fncom.2022.887633)
Supplement: Supplementary file 4 [file Table_3.XLSX]

## Sheet: Neurologist_evaluation
Protocol_no.	Patient_ID	HiResFLAIR	HiResT1W	HiResT2W	NativeFLAIR	SR_Model_0_FLAIR	SR_Model_6_FLAIR	NativeT1W	SR_Model_0_T1W	SR_Model_6_T1W	NativeT2W	SR_Model_0_T2W	SR_Model_6_T2W
1	SR_058	3	4	4	4	4	3	4	5	5	5	2	2
2	SR_002	3	5	1	4	5	5	4	5	5	3	3	3
2	SR_009	5	5	5	5	4	4	4	5	5	4	3	3
2	SR_014	4	5	2	4	5	4	3	5	5	3	2	3
2	SR_025	N/A	N/A	N/A	3	4	4	4	4	4	4	3	3
2	SR_035	5	5	5	4	4	4	4	5	5	3	3	3
2	SR_038	5	5	4	4	5	5	3	5	5	4	3	3
3	SR_061	5	5	5	4	4	5	3	4	5	5	3	3
3	SR_060	5	5	5	5	5	5	5	5	5	5	3	3
5	SR_059	5	5	3	4	1	1	2	1	1	3	1	2

## Sheet: Scan_Manager_evaluation
Protocol_no.	Patient_ID	HiResFLAIR	HiResT1W	HiResT2W	NativeFLAIR	SR_Model_0_FLAIR	SR_Model_6_FLAIR	NativeT1W	SR_Model_0_T1W	SR_Model_6_T1W	NativeT2W	SR_Model_0_T2W	SR_Model_6_T2W
1	SR_058	4	4	5	4	2	2	1	2	2	5	4	4
2	SR_002	5	5	4	5	5	4	4	3	3	4	4	4
2	SR_009	5	5	5	4	4	5	5	3	3	4	4	4
2	SR_014	5	5	5	4	4	5	4	3	3	4	4	4
2	SR_025	N/A	N/A	N/A	4	3	3	4	3	3	4	4	4
2	SR_035	5	5	5	4	4	3	4	3	3	4	4	4
2	SR_038	5	5	5	4	4	4	4	3	3	3	4	4
3	SR_061	5	5	5	4	5	5	4	4	4	4	4	4
3	SR_060	5	5	5	4	4	3	4	4	4	4	4	4
5	SR_059	5	5	5	5	2	2	1	1	1	4	3	3
